# Supplementary material for: Computational Identification of Triphala-Derived Sterol Compounds as Putative Agonists of the Human Takeda G Protein-Coupled Receptor (TGR5)
Source: Int J Mol Sci. 2026 Mar 30;27(7):3130. doi: 10.3390/ijms27073130 (PMC13073596; doi:10.3390/ijms27073130)
Supplement: Supplementary file 1 [file ijms-27-03130-s001.zip]

Archive with 1 entries (1 files):
- ijms-4163665-supplementary.pdf
